# Supplementary material for: Gold Nanosystems Covered with Doxorubicin/DNA Complexes: A Therapeutic Target for Prostate and Liver Cancer
Source: Int J Mol Sci. 2022 Dec 8;23(24):15575. doi: 10.3390/ijms232415575 (PMC9779246; doi:10.3390/ijms232415575)
Supplement: Supplementary file 1 [file ijms-23-15575-s001.zip]

Archive with 1 entries (1 files):
- ijms-2014935-supplementary.pdf
